# Supplementary material for: Role of MWCNTs Loading in Designing Self-Sensing and Self-Heating Structural Elements
Source: Nanomaterials (Basel). 2023 Jan 26;13(3):495. doi: 10.3390/nano13030495 (PMC9920374; doi:10.3390/nano13030495)
Supplement: Supplementary file 1 [file nanomaterials-13-00495-s001.zip]

Archive with 1 entries (1 files):
- nanomaterials-2160260-supplementary.pdf
